# Supplementary material for: Basic β-1,3-Glucanase from Drosera binata Exhibits Antifungal Potential in Transgenic Tobacco Plants
Source: Plants (Basel). 2021 Aug 23;10(8):1747. doi: 10.3390/plants10081747 (PMC8401921; doi:10.3390/plants10081747)
Supplement: Supplementary file 1 [file plants-10-01747-s001.zip]

Archive with 1 entries (1 files):
- plants-1332183-supplementary.pdf
